# Supplementary material for: The Behaviours in Dementia Toolkit: A Descriptive Study on the Reach and Early Impact of a Digital Health Resource Library About Dementia-Related Mood and Behaviour Changes
Source: Geriatrics (Basel). 2025 Jun 11;10(3):79. doi: 10.3390/geriatrics10030079 (PMC12192763; doi:10.3390/geriatrics10030079)
Supplement: Supplementary file 1 [file geriatrics-10-00079-s001.zip]

Archive with 1 entries (1 files):
- geriatrics-3621010-supplementary.pdf
